# Supplementary material for: NRF2 Activation in Trp53;p16-deficient Mice Drives Oral Squamous Cell Carcinoma
Source: Cancer Res Commun. 2024 Feb 21;4(2):487–95. doi: 10.1158/2767-9764.CRC-23-0386 (PMC10880604; doi:10.1158/2767-9764.CRC-23-0386)
Supplement: Table S1 — shows mouse SIL catalogue. [file crc-23-0386-s06.xlsx]

## Sheet: Table S1
Table S1. Mouse SIL catalogue
protein_name	sequence	precursor_charge	transition_names
6PGD	HEMLPANLIQAQR[Harg]	3	y4+1;b4+1;y5+1;b7+1;y3+1
AL3A1	HLTPVTLELGGK[Hlys]	2	y9+1;b3+1;y4+1;y7+1;y3+1
AL3A1	VAHGGTWDQPSR[Harg]	3	y3+1;y4+1;b3+1;y5+1;b6+1
AL3A1	VEQLEALQR[Harg]	2	y7+1;y5+1;y6+1;y4+1;b3+1
AL3A1	VINLIDSK[Hlys]	2	y6+1;y3+1;y4+1;y5+1;y7+1
ARGI1	EGLYITEEIYK[Hlys]	2	y6+1;y7+1;y8+1;b3+1;y5+1
ARGI1	SLEIIGAPFSK[Hlys]	2	y4+1;y6+1;y7+1;b3+1;y8+1
BLVRB	IAIFGATGR[Harg]	2	y6+1;y5+1;b8+1;y7+1;y8+1
BLVRB	LQDVTDDHIR[Harg]	3	y6+1;y3+1;y4+1;y5+1;y7+1
C163A	GWTLADADVVC[Carb]R[Harg]	2	y8+1;y7+1;y6+1;b10+1;y9+1
C163A	QLGC[Carb]GSALQTQAK[Hlys]	2	y9+1;y4+1;y6+1;y7+1;y5+1
CCL5	C[Carb]SNLAVVFVTR[Harg]	2	y7+1;y6+1;y5+1;b3+1;y9+1
CCL5	EYFYTSSK[Hlys]	2	y4+1;y5+1;y6+1;y3+1;y7+1
CD4	ETLPLTLK[Hlys]	2	y5+1;y3+1;y4+1;y6+1;y7+2
CD4	GGSPSQFDR[Harg]	2	y5+1;y6+1;y4+1;y3+1;b3+1
CD4	VLSMSNLR[Harg]	2	y6+1;y7+1;y4+1;y5+1;y3+1
CD68	ILYPIQGGR[Harg]	2	y6+1;y7+1;y4+1;y5+1;y8+1
CD68	LQAAQLPDK[Hlys]	2	y3+1;y7+1;y4+1;y6+1;b3+1
CD8A	YVLTLNK[Hlys]	2	y5+1;y4+1;y3+1;y6+1;b3+1
CSF1	LQELSNNLNSC[Carb]FTK[Hlys]	3	y6+1;y5+1;b3+1;y3+1;b7+1
CSF1	TFHETPLQLLEK[Hlys]	3	b5+1;y4+1;y3+1;y5+1;b4+1
CTLA4	AVDTGLYLC[Carb]K[Hlys]	2	y8+1;y4+1;y3+1;y6+1;y7+1
CTLA4	VNLTIQGLR[Harg]	2	y6+1;y7+1;y5+1;y8+1;y4+1
CUL3	EVVTEHLINK[Hlys]	2	y7+1;y8+1;y5+1;y6+1;y4+1
CXCL3	C[Carb]QC[Carb]LNTLPR[Harg]	2	y7+1;y5+1;y6+1;y4+1;b3+1
CXCL3	DGQEVC[Carb]LNPQGPR[Harg]	2	y8+1;y5+1;y9+1;y6+1;y7+1
CXCL5	C[Carb]VC[Carb]LTVTPK[Hlys]	2	y7+1;y3+1;y5+1;y6+1;b3+1
CXCL5	EVC[Carb]LDPEAPVIK[Hlys]	2	y7+1;y4+1;b3+1;y8+1;y5+1
CXL10	C[Carb]NC[Carb]IHIDDGPVR[Harg]	3	y4+1;y6+1;y7+1;y8+2;y5+1
CXL10	VEIIATMK[Hlys]	2	y6+1;y4+1;y5+1;y3+1;y7+1
CXL9	QFAPSPNC[Carb]NK[Hlys]	2	y5+1;y7+1;y8+1;y6+1;b3+1
DYR	INIVLSR[Harg]	2	y6+1;y5+1;y4+1;y3+1;b3+1
DYR	LIEQPELASK[Hlys]	2	y6+1;y8+1;y4+1;y3+1;y7+1
DYR	QNLVIMGR[Harg]	2	y4+1;y5+1;y6+1;y3+1;y7+1
DYR	TWFSIPEK[Hlys]	2	y3+1;y6+1;y5+1;y4+1;y7+1
ENTP1	DPC[Carb]FNPGYEK[Hlys]	2	y5+1;y7+1;y8+1;y6+1;b3+1
ENTP1	SYPFDFQGAK[Hlys]	2	y7+1;y8+1;y6+1;y5+1;y3+1
FOXP3	HC[Carb]QADHLLDEK[Hlys]	3	b5+1;b6+2;b9+2;b7+2;y4+1
G6PD1	DGLLPEDTFIVGYAR[Harg]	2	b3+1;y8+1;y9+1;y5+1;y4+1
G6PD1	DVAGDIFHQQC[Carb]K[Hlys]	3	y5+1;b8+1;y6+1;b6+1;y4+1
HTATIP2	EILGQNLFSK[Hlys]	2	y7+1;y8+1;y3+1;b8+1;y5+1
EPHX1	GGHFAAFEEPK[Hlys]	3	b3+1;b5+1;b6+1;b4+1;y4+1
EPHX1	IIPLLTDPK[Hlys]	2	y7+1;y5+1;b3+1;y6+1;y4+1
I18BP	ALVLEELSPTLR[Harg]	2	y8+1;y9+1;y7+1;y5+1;y6+1
I18BP	NTSTWLHR[Harg]	2	y6+1;y5+1;y4+1;y3+1;y7+1
I23O1	DFVDPDTFFHVLR[Harg]	3	y9+2;y5+1;y7+1;y8+1;y4+1
I23O1	NLPVLIENGQLR[Harg]	2	y8+1;y7+1;y6+1;y9+1;y10+2
IL10	EHLNSLGEK[Hlys]	2	y7+1;y6+1;y8+2;y3+1;y5+1
IL10	FLPC[Carb]ENK[Hlys]	2	y5+1;y4+1;y3+1;y6+1
IL10	LQDQGVYK[Hlys]	2	y6+1;y7+1;y4+1;y5+1;y3+1
IL13	SVSLPLTLK[Hlys]	2	y5+1;y7+1;y3+1;y6+1;b3+1
IL36G	HPFSTHISGR[Harg]	3	y4+1;y3+1;y7+1;y8+1;y5+1
IL36G	NQALVTVPR[Harg]	2	y7+1;y6+1;y5+1;y4+1;b3+1
IL36G	TGNPIFLTSK[Hlys]	2	y7+1;y5+1;y3+1;y6+1;y4+1
IL4RA	AFSSLLSSNGIR[Harg]	2	y7+1;y6+1;y10+1;y9+1;y8+1
IL4RA	IWWDQIPTPAR[Harg]	2	y9+1;y5+1;y8+1;y7+1;y6+1
IL4RA	YQMELWAEHR[Harg]	3	y4+1;y5+1;y6+1;y3+1;y7+1
IL4	NSSVLMELQR[Harg]	2	y6+1;y5+1;y8+1;y7+1;y4+1
IL4	NTTESELVC[Carb]R[Harg]	2	y8+1;y6+1;y7+1;y4+1;y5+1
IL6	DTETLIHIFNQEVK[Hlys]	3	y6+1;y8+2;y7+1;y5+1;y12+2
IL6	SLEEFLK[Hlys]	2	y5+1;y3+1;y4+1;y6+1;b3+1
IL6	TIQFILK[Hlys]	2	y5+1;y4+1;y3+1;y6+1;b3+1
INFG	FEVNNPQVQR[Harg]	2	y5+1;y7+1;y8+1;y6+1;y3+1
INFG	QAFNELIR[Harg]	2	y6+1;y5+1;y4+1;y3+1;y7+1
INFG	SLFLDIWR[Harg]	2	y6+1;y4+1;y5+1;y3+1;b3+1
INGR1	EFLMC[Carb]LK[Hlys]	2	y4+1;y3+1;y5+1;y6+2;b3+1
INGR1	VGPPGLEIR[Harg]	2	y6+1;y7+2;y5+1;y8+1;y4+1
ITAM	IHFTFNDFK[Hlys]	2	y7+1;y8+2;y6+1;b3+1;y5+1
ITAM	VIQHQYQFNNLGQR[Harg]	3	y3+1;y6+1;y7+1;y5+1;y4+1
MAOX	AIVVTDGER[Harg]	2	b8+1;y7+1;y6+1;y5+1;y3+1
MAOX	EVFAHEHEEMK[Hlys]	2	y7+1;y5+1;y9+1;y6+1;y8+1
NOS2	AVTEINVAVLHSFQK[Hlys]	3	y8+1;y5+1;y6+1;y7+1;y4+1
NOS2	LIQSPEPLDLNR[Harg]	2	y8+1;y6+1;y9+1;y3+1;b3+1
NOS2	SC[Carb]LGSIMNPK[Hlys]	2	y7+1;y8+1;y3+1;y4+1;y6+1
NQO1	LSPDIVAEHK[Hlys]	3	y4+1;y5+1;y7+1;y6+1;y3+1
NQO1	NFQYPSESSLAYK[Hlys]	2	y9+1;b3+1;y8+1;y6+1;y3+1
PD1L1	AFTITAPK[Hlys]	2	y6+1;y4+1;y3+1;y5+1;b3+1
PD1L1	GNAALQITDVK[Hlys]	2	y7+1;b3+1;y8+1;y6+1;y5+1
PD1L1	TEGMLLNVTSSLR[Harg]	2	y8+1;y7+1;y9+1;b3+1;y11+1
PD1L2	ATLLEEQLPLGK[Hlys]	2	y4+1;y8+1;y9+1;y7+1;y5+1
PD1L2	ELTSAIIDPLSR[Harg]	2	y4+1;y6+1;y7+1;y9+1;y10+1
PDCD1	FQIIQLPNR[Harg]	2	y7+1;y6+1;y5+1;y3+1;y4+1
PDCD1	QAAFC[Carb]NGLSQPVQDAR[Harg]	2	y6+1;y8+1;b3+1;y7+1;y9+1
PTGR1	HFEGFPTDGNFELK[Hlys]	3	b5+1;b4+1;y7+1;y8+1;y6+1
PTGR1	VQC[Carb]HEYVTEGFEK[Hlys]	3	y6+1;y4+1;y5+1;y8+1;b5+1
SQSTM	LTPTTPESSSTGTEDK[Hlys]	2	y9+1;y8+1;y7+1;y5+1;y6+1
SRXN1	GAQGGDYYYSFGGC[Carb]HR[Harg]	3	y7+1;y8+1;y5+1;y6+1;y9+1
TGFB1	ALDTNYC[Carb]FSSTEK[Hlys]	2	y7+1;y8+1;y11+1;y6+1;y5+1
TGFB1	QLYIDFR[Harg]	2	y5+1;y3+1;y4+1;y6+1;b3+1
TGFB1	SSVEQHVELYQK[Hlys]	2	b8+1;b9+1;y7+1;b6+1;y6+1
TREM2	NLQAGDAGLYQC[Carb]QSLR[Harg]	2	y13+1;y9+1;y7+1;b3+1;y6+1
TREM2	VSC[Carb]TYDALK[Hlys]	2	y8+1;y6+1;y7+1;y5+1;y3+1
XCT	EGHLPEILSMIHVHK[Hlys]	3	b3+1;y7+1;b4+1;b7+1;b6+1
XCT	GGYLQGNMSGR[Harg]	2	y6+1;y7+1;b3+1;y8+1;y3+1
XCT	TLQIILEVVPEDSK[Hlys]	2	y5+1;b3+1;y10+1;b4+1;y8+1
B2M	TPQIQVYSR[Harg]	2	y6+1;y5+1;y7+1;y8+2;y4+1
B2M	VEMSDMSFSK[Hlys]	2	y8+1;y7+1;y9+1;y5+1;y4+1
CD3Z	GHDGLYQGLSTATK[Hlys]	3	b5+1;y7+1;y5+1;b6+1;b4+1
CD3Z	DTYDALHMQTLAPR[Harg]	3	y7+1;y8+2;y6+1;y12+2;y5+1
CD3E	DLYSGLNQR[Harg]	2	y6+1;y7+1;y5+1;y3+1;y4+1
CD86	DMGSYDC[Carb]FIQK[Hlys]	2	y9+1;y6+1;y7+1;y5+1;b3+1
CD86	LVLYEHYLGTEK[Hlys]	3	y6+1;y7+1;y5+1;y8+1;y9+2
CD8B	LTVVDVLPTTAPTK[Hlys]	2	y7+1;y8+1;y3+1;y9+1;y12+1
CD8B	GVLYGESVDK[Hlys]	2	b8+1;y7+1;y6+1;y8+1;y4+1
CSF2	TFLTDIPFEC[Carb]K[Hlys]	2	y5+1;y8+1;y9+1;y6+1;y7+1
CSF3	EAVPLVTVSALPPSLPLPR[Harg]	3	y8+1;y7+1;y4+1;y6+1;y9+1
CSF3	LC[Carb]HPEELVLLGHSLGIPK[Hlys]	3	b8+1;y8+1;b3+1;b7+1;b15+2
CSF3	AGGVLAISYLQGFLETAR[Harg]	3	y7+1;y8+1;y5+1;b6+1;b13+2
CXCL1	EAC[Carb]LDPEAPLVQK[Hlys]	2	y8+1;y5+1;b3+1;y9+1;y6+1
CXCL1	LATGAPIANELR[Harg]	2	y7+1;y9+1;b11+1;y10+1;y5+1
CYBB	MEVGQYIFVK[Hlys]	2	y7+1;y8+1;y3+1;y5+1;y9+1
CYBB	IVGDWTEGLFNAC[Carb]GC[Carb]DK[Hlys]	2	y8+1;y7+1;y5+1;y6+1;y4+1
GPX2	FLIGPEGEPFR[Harg]	2	y8+1;y9+1;y7+1;y5+1;y3+1
GPX2	SFQTINIEPDIK[Hlys]	2	y4+1;y7+1;y9+1;y8+1;y5+1
GPX2	C[Carb]DVNGQNEHPVFAYLK[Hlys]	3	y7+1;b3+1;y8+1;y5+1;y3+1
GZMA	EPEQQILTVK[Hlys]	2	y3+1;y6+2;y4+1;y5+1;y8+1
GZMA	LSSNTIC[Carb]AGALIEK[Hlys]	2	y8+1;y9+1;y7+1;y6+1;y3+1
GZMB	YSNTLQEVELTVQK[Hlys]	3	y6+1;y5+1;y4+1;b4+1;y7+1
GZMK	GDSGGPLIC[Carb]K[Hlys]	2	y5+1;y7+1;y3+1;y6+1;y8+1
IFNG	VVHQLLPESSLR[Harg]	3	y6+1;y4+1;y5+1;b4+1;b5+1
IL17A	AAAIIPQSSAC[Carb]PNTEAK[Hlys]	2	b4+1;b3+1;y6+1;y7+1;y9+1
IL17A	STSPWTLHR[Harg]	3	y4+1;y5+1;y3+1;y6+1;b4+2
IL17A	MLVGVGC[Carb]TC[Carb]VASIVR[Harg]	2	y8+1;y9+1;y7+1;y5+1;b4+1
IL17F	IFNQNQGISVPR[Harg]	2	y8+1;y6+1;y4+1;y7+1;y9+1
IL17F	AGNC[Carb]PPLEDNTVR[Harg]	2	y9+1;y8+1;b3+1;y4+1;y6+1
IL17F	SSSPWDYNITR[Harg]	2	y6+1;y7+1;y8+1;y5+1;y4+1
IL22	QVLNFTLEDVLLPQSDR[Harg]	3	y5+1;y6+1;y7+1;b9+1;y4+1
IL22	EASLADNNTDVR[Harg]	2	y8+1;y7+1;y6+1;y9+1;b3+1
IL22	LSNQLSSC[Carb]HISGDDQNIQK[Hlys]	3	y9+1;y8+1;y18+2;b4+1;y5+1
MMP9	LGLGPEVTHVSGLLPR[Harg]	3	y6+1;y9+1;y8+1;y7+1;y15+2
MMP9	QLSLPQTGELDSQTLK[Hlys]	2	b3+1;y9+1;y5+1;y14+1;y7+1
MMP9	GSPLQGPFLTAR[Harg]	2	y7+1;y8+1;y6+1;y9+1;y10+2
SIGLEC1	LVASTLQGADELAGSNPR[Harg]	3	y6+1;y5+1;y7+1;y4+1;y9+1
SIGLEC1	LLINPSAEVVEGQAVTLSC[Carb]R[Harg]	3	y5+1;y6+1;y7+1;y9+1;y3+1
SPP1	LYSLHPDPIATWLVPDPSQK[Hlys]	3	y4+1;y6+1;y7+1;y8+1;b5+1
TNF	GDQLSAEVNLPK[Hlys]	2	y8+1;b3+1;y7+1;y9+1;y6+1
TNF	DVELAEEALPQK[Hlys]	2	y3+1;b3+1;y8+1;y7+1;y4+1
TNF	GQGC[Carb]PDYVLLTHTVSR[Harg]	3	y8+1;y6+1;y7+1;y5+1;y9+1
VCAN	VGHDYQWIGLNDK[Hlys]	3	y5+1;b6+1;y6+1;y3+1;b7+1
VCAN	LATVGELQAAWR[Harg]	2	y8+1;y9+1;y6+1;b11+1;y5+1
VCAN	GTVAC[Carb]GQPPVVENAK[Hlys]	2	y8+1;y7+1;y5+1;y4+1;b4+1
VEGFA	HLFVQDPQTC[Carb]K[Hlys]	3	b3+1;y5+1;b4+1;y3+1;y4+1
VEGFA	WSQAAPTTEGEQK[Hlys]	2	y8+1;y9+1;y4+1;y6+1;y12+1
VEGFA	SWSVHC[Carb]EPC[Carb]SER[Harg]	3	y8+2;y7+1;y5+1;y10+2;y6+1
IRF3	TVDLHISNSQPISLTSDQYK[Hlys]	3	y8+1;y6+1;b5+1;y7+1;b6+1
IRF3	DFVHLGASPDTNGK[Hlys]	3	y6+1;y5+1;y4+1;b4+1;b6+1
IRF3	SSLPHSQENLPK[Hlys]	3	y7+1;y8+2;y9+2;y6+1;y4+1
TBK1	VNLEAAELGEISDIHTK[Hlys]	3	y9+1;y6+1;y7+1;y3+1;y4+1
TBK1	LSPGGLLADTWAHQEGTHPR[Harg]	3	y8+1;y7+1;y9+1;y18+2;y6+1
TBK1	LSSSQGTIESSLQDISSR[Harg]	2	y9+1;y4+1;y8+1;y3+1;y6+1
INAR1	NLVLLTAEEHTER[Harg]	3	y8+1;y7+1;y6+1;y9+1;y5+1
INAR1	IPELLPETTYC[Carb]LEVK[Hlys]	2	b3+1;b4+1;y5+1;y8+1;b5+1
STING	LIVYQEPTDGNSFSLSQEVLR[Harg]	3	y8+1;y6+1;y7+1;y9+1;y5+1
STING	NLC[Carb]C[Carb]LAEELC[Carb]HVQSR[Harg]	3	y6+1;y9+1;y5+1;y8+1;y7+1
STING	TLEEILEDVPESR[Harg]	2	y8+1;y5+1;y7+1;y4+1;y6+1
6PGD	AGQAVDDFIEK[Hlys]	2	y8+1;y6+1;y7+1;b3+1;y5+1
CUL3	YVNSIWDLLK[Hlys]	2	y8+1;y5+1;y7+1;y4+1;y3+1
FOXP3	TLNEIYHWFTR[Harg]	2	y6+1;y9+1;y5+1;y7+1;y4+1
GCLC	DPLTLFEEK[Hlys]	2	y6+1;y4+1;y7+1;y5+1;b3+1
GCLC	VVINVPIFK[Hlys]	2	y4+1;y7+1;y6+1;y5+1;y8+1
HTATIP2	AGAEGFVR[Harg]	2	y4+1;y5+1;y7+1;y6+1;y3+1
HTATIP2	NVNQEVVDFEK[Hlys]	2	y9+1;y5+1;y4+1;y6+1;y7+1
KEAP1	LADLQVPR[Harg]	2	b7+1;y6+1;y7+1;y5+1;y4+1
KEAP1	VVLASSSPVFK[Hlys]	2	y9+1;y8+1;y7+1;y4+1;y6+1
NFE2L2	EQFNEAQLALIR[Harg]	2	y7+1;y10+1;y9+1;y6+1;y8+1
NFE2L2	EVFDFSQR[Harg]	2	y6+1;y4+1;y5+1;y3+1;b7+2
PD1L2	TPEGLYQVTSVLR[Harg]	2	y8+1;y7+1;y6+1;y5+1;y12+2
SQSTM1	NYDIGAALDTIQYSK[Hlys]	2	b3+1;y9+1;y4+1;y8+1;y7+1
SRXN1	YAAYQQLQR[Harg]	2	y7+1;y6+1;b4+2;y5+1;y8+1
