# Supplementary material for: NRF2 Activation in Trp53;p16-deficient Mice Drives Oral Squamous Cell Carcinoma
Source: Cancer Res Commun. 2024 Feb 21;4(2):487–95. doi: 10.1158/2767-9764.CRC-23-0386 (PMC10880604; doi:10.1158/2767-9764.CRC-23-0386)
Supplement: Table S3 — shows IHC-NRF2 score in control tissues from CP & CPN mice treated with TMX [file crc-23-0386-s08.xlsx]

## Sheet: Table S3
Table S3. IHC-NRF2 score in tissues of control samples*, CP versus CPN mice
Genotype	ID	Sex	Lesions obseved	IHC-NRF2
				Positively Labelled Cells	Labelling Intensity
CP	90	Female	ND**	0	0
	145	Female	ND	0	0
	85	Male	Mild oral squamous epithelial hyperplasia	0	1
	86	Male	ND	0	0
CPN	91	Female	Oral Cavity, Esophageal, and Stomach epithelial hyperplasia with hyperkeratosis	1	3
	94	Female	Oral Cavity, Esophageal, and Stomach epithelial hyperplasia with hyperkeratosis	2	1
	87	Male	Oral Cavity, Esophageal, and Stomach epithelial hyperplasia with hyperkeratosis	3	3
	88	Male	Oral Cavity, Esophageal, and Stomach epithelial hyperplasia with hyperkeratosis	2	1
*Mice were treated with Tamoxifen (TAM: 5x 100ul, IP) using IP at 6-8 weeks of age to activate the heterozygous Nrf2E79Q/WT allele in K14 positive cells and inactivate the Trp53 and p16 alleles in both genotypes. We sacrificed Nrf2WT/WT and Nrf2E79Q/WT mice 6 weeks after Tamoxifen treatment. IHC scoring was performed as previously described in Hamad et. al., (21). **ND: Not detected
