# Supplementary material for: NRF2 Activation in Trp53;p16-deficient Mice Drives Oral Squamous Cell Carcinoma
Source: Cancer Res Commun. 2024 Feb 21;4(2):487–95. doi: 10.1158/2767-9764.CRC-23-0386 (PMC10880604; doi:10.1158/2767-9764.CRC-23-0386)
Supplement: Table S4 — shows other invasive tumors developed by CP and CPN mice. [file crc-23-0386-s09.xlsx]

## Sheet: Table S4
Table S4. Other invasive tumors developed by CP and CPN mice
NRF2 allele	Sex (n)	Number of tumors		Site of tumor
		Sarcomas	Carcinomas	Sarcomas	Carcinomas
CP	Female (n=10)	0	1*	None	Ear
n=20	Male (n=10)	7	3**	Ear,face, abdomen, bladder, and leg	Neck, skin, salivary gland
CPN	Female (n=13)	4	0	Abdomen, uterus, bladder	None
n=24	Male (n=11)	2	2*	Lung & abdomen	Ear
*Ear squamous cell carcinoma due to ear tag inflammation, ** Total mice with invasive tumors =9 as one sample had two different tumors (sarcoma and carcinoma)
