# Supplementary material for: NRF2 Activation in Trp53;p16-deficient Mice Drives Oral Squamous Cell Carcinoma
Source: Cancer Res Commun. 2024 Feb 21;4(2):487–95. doi: 10.1158/2767-9764.CRC-23-0386 (PMC10880604; doi:10.1158/2767-9764.CRC-23-0386)
Supplement: Table S5 — shows protein pivot results. [file crc-23-0386-s10.xlsx]

## Sheet: Table S5
Table S5. Protein pivot results
genotype	histology	heatmap_row	sample_id	6PGD	AL3A1	ARGI1	B2M	BLVRB	C163A	CCL5	CD3E	CD3Z	CD4	CD68	CD86	CD8A	CD8B	CSF1	CSF2	CSF3	CTLA4	CUL3	CXCL1	CXCL3	CXCL5	CXL10	CXL9	CYBB	DYR	ENTP1	EPHX1	FOXP3	G6PD1	GCLC	GPX2	GZMA	HTATIP2	I18BP	I23O1	IL10	IL17A	IL17F	IL36G	IL4RA	IL6	INFG	INGR1	IRF3	ITAM
WT	OSCC+PAP	1	S_169	-5.18465	-4.62552	-3.41302	-1.38296	-3.93011	-8.02604				-9.07951	-4.74759	-11.3533	-12.0006		-10.4814				-7.93619				-11.7631			-8.0707	-8.47947	-8.76465		-6.19619	-8.11566	-7.70901	-12.34	-7.55901						-9.0784				-10.8507	-8.04504	-5.65879
WT	NORMAL	2	AA_791	-5.3233	-2.09599	-2.99363	-0.90529	-4.38222	-8.43059				-10.0772	-6.24518			-12.1454	-10.1932				-7.7808				-10.3047			-8.60048	-8.30544	-7.79956		-5.92538	-7.86626	-7.75419		-8.20301	-8.5853	-12.7546				-7.4835	-11.3609			-11.3643	-7.61888	-7.3985
WT	NORMAL	3	BB_801	-4.07302	-3.25405	-0.683612	0.478668	-3.63887	-8.60191		-9.45554	-10.5836	-9.37297	-3.83881	-9.17154		-12.0526		-10.5527			-6.3315	-10.9395	-6.79793	-8.37514	-7.6739	-11.3595	-9.84936	-5.48975	-7.31518	-7.65193		-4.73046	-7.24189	-4.73407		-7.03331	-6.78708		-8.30392			-8.81139	-9.03319	-12.0244	-10.0015	-9.38673	-6.50042	-5.55176
WT	NORMAL	4	E_178C1	-3.88483	-1.66763	-0.880163	-1.41123	-3.3507	-5.11533		-8.19191	-10.1706		-4.89759	-10.1604			-10.0323				-6.57438		-11.1372		-11.3104			-6.05354	-6.41877	-6.02904		-4.3814	-6.32586	-4.77032		-6.01125	-8.61015		-9.18319			-5.6922	-10.3744		-10.6295	-10.124	-7.16748	-6.16412
WT	OSCC+PAP	5	M_170C1	-2.80885	-3.55643	0.0514661	0.424462	-3.11057	-7.6403			-10.8264		-4.01747	-9.81617	-12.3847	-12.2773	-9.43471			-11.2882	-6.7959	-8.28358	-7.81211	-8.64949	-8.56952	-9.86874	-10.6168	-4.97463	-8.45901	-7.48457		-3.78504	-4.14252	-3.995	-12.0108	-4.63619		-12.8805	-8.16972	-11.0655		-6.20141	-8.36645	-12.0244	-12.9035	-9.86116	-5.93651	-4.78438
WT	NORMAL	6	DD_910	-4.31356	-0.251649	-1.60797	-1.79824	-4.29593	-8.48659					-6.74304	-11.605		-12.3578	-10.7658				-7.66107	-11.8096	-10.7251	-10.4892	-10.0495			-8.36058	-8.41573	-7.0396		-5.27885	-7.6054	-5.86444		-7.1154						-5.88544				-11.5346	-7.88121	-8.45354
WT	NORMAL	7	CC_841	-3.42611	-0.689705	-0.595048	-1.24431	-3.39457	-5.63646			-10.6213	-9.67935	-4.83	-10.5922		-12.1232	-9.91819				-6.45895	-11.1195	-9.46101	-9.43772			-9.68765	-5.88981	-6.71057	-6.35603		-4.25947	-6.7691	-4.43964		-5.59821			-9.05527			-5.25629			-10.4789	-10.5236	-7.03919	-6.20848
HET	OSCC	8	X_848	-3.93802	0.277876	-1.03357	-2.60663	-2.94705	-7.67952				-9.74154	-6.52917			-12.1807	-10.1205				-7.26704	-12.5661						-8.97319	-7.40235	-6.73727		-5.16644	-4.27979	-4.66907		-6.19109			-7.77438			-5.64527	-10.4411			-11.1524	-7.24991
HET	OSCC	9	T_172	-4.34206	-0.184767	-0.818392	-2.33087	-2.4687	-7.23357					-5.81485	-10.9695	-12.3767		-10.6895				-7.57581	-10.9785	-11.4473	-9.54569	-12.2574			-7.20821	-8.9433	-6.58168		-4.58571	-4.13099	-4.05098		-6.16848			-8.5922			-5.61742				-10.8109	-7.91117	-7.26163
HET	NORMAL	10	Q_778C1	-3.87523	0.715869	-2.12164	-2.96302	-2.94619	-8.23362				-9.72508	-7.45324			-12.3199	-10.7682				-8.00924			-9.8263	-11.9166			-9.13921	-8.2694	-6.99334		-4.9158	-4.77632	-4.35138		-6.77088	-9.27591					-5.20908				-11.7983	-8.51974	-8.80014
HET	NORMAL	11	A_M919h	-3.44981	1.09396	-2.62128	-4.63871	-2.87109	-6.93807				-9.72193	-6.77115		-12.4582	-11.9786	-11.0498				-7.2787			-11.2312	-11.2496			-7.69798	-7.66836	-5.33868		-3.75589	-3.09296	-4.48185	-12.0879	-5.76485						-5.44514				-11.1819	-9.30773	-8.42756
HET	NORMAL	12	G_854C1	-4.35157	-0.0445523	-1.57944	-2.33189	-2.9141	-8.91867	-8.90517		-11.6517	-9.53331	-6.05121	-11.1367			-10.3299	-8.98224	-7.48545		-8.58786	-11.1735	-9.69365	-8.5381				-8.38678	-8.04083	-7.14451		-4.51405	-3.51022	-4.74425		-6.58065			-8.36173			-5.22386				-11.1527	-8.8779	-7.81506
HET	NORMAL	13	C_857C1	-3.59864	0.183963	-1.57516	-3.04137	-2.13092	-8.94721		-10.0445		-9.70761	-5.3112		-12.5609		-11.3795				-7.28558		-10.0816	-8.12039	-11.3863			-7.37748	-8.28313	-4.45941		-4.05827	-3.20348	-3.67417		-5.27414			-8.54473			-5.66335				-11.1587	-8.44899	-7.39168
HET	OSCC	14	Y_851	-3.33879	1.49929	-0.302134	-2.75667	-1.51641	-7.72959				-9.69591	-6.32435	-11.0718		-12.0746	-11.0336				-7.34607	-11.4402	-10.4308	-9.38328	-11.6198		-9.1963	-7.01674	-7.80253	-5.92064		-2.87194	-2.9497	-3.23413		-5.12574			-9.06917			-4.3057				-11.4937	-7.52459	-8.0808
HET	NORMAL	15	K_173C1	-5.92823	0.959789	-0.449135	-4.99894	-1.93817	-8.15637				-9.77183	-6.00848			-12.387	-11.1942	-8.41678			-6.59374	-10.2373	-8.71264	-7.04829	-12.5544			-7.13497	-6.85899	-5.34831		-3.80482	-2.51258	-3.36649		-4.64874						-4.36172				-11.1973	-7.75913	-7.66632
HET	NORMAL	16	O_792C1	-2.81999	2.01004	0.118738	-2.63222	-1.40403	-8.9927				-9.54101	-6.04486				-10.7675				-7.61923	-9.8071	-8.31149	-6.9445				-6.68144	-8.01117	-5.63272		-2.72384	-2.86111	-2.77131		-4.78949			-8.47976			-4.36317			-9.55441	-11.0959	-8.1798	-7.90426
HET	OSCC	17	W_800	-2.35052	2.58257	-0.416092	-2.31508	-1.19499	-8.742			-11.2889		-5.49665	-11.0343		-12.1928	-10.7324	-10.5977			-6.99436	-10.3148	-8.78484	-7.49358	-11.3701			-6.83883	-7.6404	-5.28954		-2.47717	-2.10778	-2.98498		-4.4226						-3.3722	-10.6328		-9.41169	-11.0934	-7.46907	-7.20691
HET	NORMAL	18	I_808C1	-2.38656	2.31574	-0.0986751	-1.70839	-1.22456	-8.75603					-5.46418	-10.7851		-12.5382	-10.5819	-7.34862			-7.05614	-9.39722	-8.17157	-7.72618				-6.81651	-7.80011	-5.60093		-2.59281	-2.21269	-3.11814		-4.73576			-7.10499			-3.55209			-8.90629	-11.0637	-7.24512	-7.40449
HET	OSCC	19	Z_873	-2.2757	2.4619	-0.374914	-2.3711	-1.21955	-9.84971		-11.2956	-11.3417	-9.6536	-5.1054	-10.8357	-13.1206	-12.1943					-6.53247	-10.4727	-9.82043	-8.18705	-10.8579		-9.04364	-6.25333	-7.85931	-4.98579		-2.03455	-1.63092	-2.37289		-3.76527					-11.9015	-3.36938	-10.324			-11.2321	-6.99417	-5.75709
HET	NORMAL	20	B_M919e	-2.19873	2.03994	-0.433435	-3.74518	-2.00272	-10.1654					-6.30736			-12.3861	-11.6182				-6.3955	-10.2689	-9.61431	-8.04738				-6.58744	-7.83417	-4.31085		-1.81844	-1.90774	-3.35393		-4.69225						-4.11465	-9.97844			-11.3773	-8.13984	-7.70526
[truncated: 22 more columns]
